# Supplementary material for: Both Season and Equid Type Affect Endogenous Adrenocorticotropic Hormone Concentrations in Healthy Donkeys, Mules and Hinnies in the United States
Source: Animals (Basel). 2026 Jan 16;16(2):290. doi: 10.3390/ani16020290 (PMC12837305; doi:10.3390/ani16020290)
Supplement: Supplementary file 1 [file animals-16-00290-s001.zip]

Archive with 1 entries (1 files):
- animals-4070193-supplementary.pdf
